# Supplementary material for: Comparison of Postoperative Outcomes of Duhamel and Transanal Endorectal Pull-Through in Hirschsprung Disease: A Propensity Score Study
Source: Pediatr Rep. 2026 Apr 13;18(2):56. doi: 10.3390/pediatric18020056 (PMC13118591; doi:10.3390/pediatric18020056)
Supplement: Supplementary file 1 [file pediatrrep-18-00056-s001.zip]

Archive with 2 entries (2 files):
- pediatrrep-4239687-Supplementary File 1 Operative technique.pdf
- pediatrrep-4239687-Supplementary File 2 Combined analysis.pdf
